# Supplementary material for: Development of Quasi-Passive Back-Support Exoskeleton with Compact Variable Gravity Compensation Module and Bio-Inspired Hip Joint Mechanism
Source: Biomimetics (Basel). 2024 Mar 13;9(3):173. doi: 10.3390/biomimetics9030173 (PMC10968377; doi:10.3390/biomimetics9030173)
Supplement: Supplementary file 1 [file biomimetics-09-00173-s001.zip]

Archive with 1 entries (1 files):
- biomimetics-2876393-supplementary.mp4
